# Supplementary material for: Differences in Disability Perception in Systemic Sclerosis: A Mirror Survey of Patients and Health Care Providers
Source: J Clin Med. 2023 Feb 8;12(4):1359. doi: 10.3390/jcm12041359 (PMC9959687; doi:10.3390/jcm12041359)
Supplement: Supplementary file 1 [file jcm-12-01359-s001.zip]

Archive with 1 entries (1 files):
- jcm-2172258-supplementary.pdf
